# Supplementary material for: Pre-Conditioning with IFN-γ and Hypoxia Enhances the Angiogenic Potential of iPSC-Derived MSC Secretome
Source: Cells. 2022 Mar 14;11(6):988. doi: 10.3390/cells11060988 (PMC8946902; doi:10.3390/cells11060988)
Supplement: Supplementary file 1 [file cells-11-00988-s001.zip]

Archive with 1 entries (1 files):
- cells-1614349-supplementary.pdf
